# Supplementary material for: Dietary Patterns in Relation to Prospective Sleep Duration and Timing among Mexico City Adolescents
Source: Nutrients. 2020 Jul 31;12(8):2305. doi: 10.3390/nu12082305 (PMC7468850; doi:10.3390/nu12082305)
Supplement: Supplementary file 1 [file nutrients-12-02305-s001.zip]

Archive with 2 entries (2 files):
- Supplemental figure 1.docx
- Supplemental Table 1.docx
